# Supplementary material for: High incidence of permanent pacemaker after Cox-maze IV and mitral valve surgery: a nationwide registry-based study
Source: Interdiscip Cardiovasc Thorac Surg. 2025 Apr 4;40(4):ivaf085. doi: 10.1093/icvts/ivaf085 (PMC12005902; doi:10.1093/icvts/ivaf085)
Supplement: ivaf085_Supplementary_Data [file ivaf085_supplementary_data.zip]

Archive with 2 entries (2 files):
- Supplementary Tables S1 to S3.docx
- Supplementary Figures S1 to S3.docx
